# Supplementary material for: Waveband specific transcriptional control of select genetic pathways in vertebrate skin (Xiphophorus maculatus)
Source: BMC Genomics. 2018 May 10;19:355. doi: 10.1186/s12864-018-4735-5 (PMC5946439; doi:10.1186/s12864-018-4735-5)
Supplement: Supplementary file 3 — Table S3. A complete list of all NanoString targets and probe sequences used to verify the RNA-Seq data for each waveband exposure. (ZIP 242 kb) [file 12864_2018_4735_MOESM3_ESM.zip]

Archive with 11 entries (11 files):
- TableS3k_540-550nm.pdf
- TableS3j_530-540nm.pdf
- TableS3i_520-530nm.pdf
- TableS3h_510-520nm.pdf
- TableS3g_500-510nm.pdf
- TableS3f_550-600nm.pdf
- TableS3e_500-550nm.pdf
- TableS3d_450-500nm.pdf
- TableS3c_400-450nm.pdf
- TableS3b_350-400nm.pdf
- TableS3a_FL.pdf
