# Supplementary material for: Waveband specific transcriptional control of select genetic pathways in vertebrate skin (Xiphophorus maculatus)
Source: BMC Genomics. 2018 May 10;19:355. doi: 10.1186/s12864-018-4735-5 (PMC5946439; doi:10.1186/s12864-018-4735-5)
Supplement: Supplementary file 4 — Table S4a–k. A list of all differentially modulated genes used by IPA enrichment software to predict the direction of change for each functional class represented in Fig. 4. Table a is FL, tables b–e are the 50 nm wavebands and tables g–k are the 10 nm wavebands. (ZIP 262 kb) [file 12864_2018_4735_MOESM4_ESM.zip]

Archive with 11 entries (11 files):
- TableS4k_540-550nm.pdf
- TableS4j_530-540nm.pdf
- TableS4i_520-530nm.pdf
- TableS4h_510-520nm.pdf
- TableS4g_500-510nm.pdf
- TableS4f_550-600nm.pdf
- TableS4e_500-550nm.pdf
- TableS4d_450-500nm.pdf
- TableS4c_400-450nm.pdf
- TableS4b_350-400nm.pdf
- TableS4a_FL.pdf
