# Supplementary material for: Waveband specific transcriptional control of select genetic pathways in vertebrate skin (Xiphophorus maculatus)
Source: BMC Genomics. 2018 May 10;19:355. doi: 10.1186/s12864-018-4735-5 (PMC5946439; doi:10.1186/s12864-018-4735-5)
Supplement: Supplementary file 5 — Table S5a–k. A list of all differentially modulated genes used by IPA enrichment software to predict the direction of change for each functional class represented in Fig. 6. Table a is FL, tables b–e are the 50 nm wavebands and tables g–k are the 10 nm wavebands. (ZIP 77 kb) [file 12864_2018_4735_MOESM5_ESM.zip]

Archive with 4 entries (4 files):
- TableS5d_High-Low.pdf
- TableS5c_High.pdf
- TableS5b_Low-High.pdf
- TableS5a_Low.pdf
